# Supplementary material for: Genotyping-by-sequencing derived SNP markers reveal genetic diversity and population structure of Dactylis glomerata germplasm
Source: Front Plant Sci. 2025 Feb 6;16:1530585. doi: 10.3389/fpls.2025.1530585 (PMC11840758; doi:10.3389/fpls.2025.1530585)
Supplement: Supplementary file 1 [file Table1.xlsx]

## Sheet: Genetic distance
	Erzurum1	Istanbul2	Dogu Yildiz	Kayseri5	Afyon	Erzincan	Samsun	Mugla3	Türkiye5	Ardahan3	Agri	Türkiye20	Ardahan1	Çanakkale1	Taya	Elazgi	Kars4	Sivas1	Kars6	Türkiye3	Kars8	Türkiye10	Kars10	Türkiye21	Kars1	Çanakkale2	Malatya	Kars5	Erzurum3	Erzurum4	Antalya2	Türkiye6	Türkiye11	Kars11	Türkiye22	Kars2	Türkiye26	Bingöl1	Erzurum2	Gümüşhane1	Türkiye2	Ankara2	Türkiye7	Türkiye12	Türkiye15	Türkiye23	Ardahan2	Türkiye27	Bingöl2
Erzurum1
Istanbul2	0.15316
Dogu Yildiz	0.165316	0.17423
Kayseri5	0.168017	0.184495	0.184225
Afyon	0.167747	0.175041	0.185575	0.149379
Erzincan	0.169638	0.181794	0.177202	0.181524	0.170448
Samsun	0.164776	0.180173	0.172339	0.185305	0.189357	0.169638
Mugla3	0.170989	0.183684	0.181794	0.185035	0.188547	0.183414	0.170448
Türkiye5	0.165856	0.181253	0.176121	0.15127	0.163965	0.175581	0.176121	0.186656
Ardahan3	0.164236	0.183955	0.192869	0.145867	0.154241	0.17396	0.192869	0.188817	0.170178
Agri	0.179633	0.190167	0.184495	0.19584	0.198271	0.196921	0.178552	0.191248	0.182874	0.19638
Türkiye20	0.172339	0.186116	0.198811	0.191248	0.178552	0.188547	0.187466	0.186656	0.193949	0.19665	0.202863
Ardahan1	0.161534	0.180173	0.171799	0.169638	0.17423	0.177742	0.17342	0.185575	0.176661	0.17288	0.184495	0.191788
Çanakkale1	0.163425	0.184765	0.182874	0.17423	0.169098	0.179633	0.178012	0.181524	0.17423	0.17423	0.192869	0.170989	0.180173
Taya	0.182334	0.183144	0.161804	0.210427	0.206915	0.193679	0.170989	0.183144	0.19638	0.212588	0.186926	0.210967	0.192599	0.205294
Elazgi	0.166667	0.178822	0.183955	0.146137	0.132361	0.163425	0.188277	0.180983	0.161264	0.156942	0.199892	0.17477	0.170448	0.166937	0.210697
Kars4	0.169908	0.183144	0.187736	0.168828	0.157212	0.176931	0.186656	0.200432	0.168828	0.168287	0.19557	0.191518	0.161804	0.167477	0.211777	0.166937
Sivas1	0.166667	0.170719	0.17369	0.168828	0.177742	0.171529	0.170448	0.186926	0.168287	0.175851	0.193409	0.180713	0.172609	0.175041	0.19503	0.166397	0.180443
Kars6	0.190708	0.205024	0.203674	0.146407	0.160724	0.189087	0.204754	0.210427	0.17396	0.153431	0.221232	0.227985	0.190167	0.1953	0.228795	0.156402	0.181253	0.180173
Türkiye3	0.172069	0.184765	0.188277	0.161264	0.167477	0.168287	0.186656	0.17342	0.17423	0.166126	0.212318	0.182334	0.189357	0.170719	0.205294	0.157212	0.189087	0.176661	0.180173
Kars8	0.171799	0.172609	0.170719	0.210157	0.204484	0.181524	0.158833	0.169368	0.191248	0.209076	0.186116	0.193409	0.188547	0.185575	0.161264	0.202323	0.207726	0.184495	0.233387	0.192599
Türkiye10	0.162345	0.171799	0.179092	0.15262	0.15235	0.159643	0.170989	0.170719	0.154781	0.146677	0.199892	0.175851	0.160184	0.162075	0.193409	0.155592	0.156672	0.160994	0.162885	0.153971	0.183955
Kars10	0.160184	0.169638	0.17369	0.160184	0.163155	0.169368	0.178552	0.176661	0.166126	0.170989	0.180983	0.187196	0.166126	0.168017	0.189627	0.170178	0.178282	0.17288	0.180713	0.175041	0.182334	0.156672
Türkiye21	0.171529	0.191788	0.185575	0.178012	0.171799	0.178552	0.180713	0.171799	0.175851	0.182334	0.194489	0.142896	0.184495	0.155051	0.205835	0.169638	0.17396	0.177742	0.205565	0.166397	0.190978	0.161534	0.179903
Kars1	0.188817	0.202593	0.213128	0.219071	0.223123	0.210967	0.192599	0.215019	0.192599	0.230956	0.192328	0.218531	0.190438	0.209076	0.203674	0.214479	0.200432	0.209616	0.24014	0.23987	0.207185	0.212858	0.190708	0.209076
Çanakkale2	0.175041	0.188277	0.192328	0.176661	0.169368	0.185845	0.186386	0.186116	0.176121	0.176121	0.203404	0.171799	0.180983	0.158563	0.213128	0.161264	0.181794	0.181794	0.193409	0.179633	0.207996	0.161264	0.175311	0.162345	0.210427
Malatya	0.165316	0.186116	0.183144	0.124257	0.146137	0.17396	0.184765	0.185575	0.150189	0.143706	0.201783	0.193409	0.180443	0.165046	0.212048	0.138033	0.163965	0.164506	0.134522	0.154781	0.207996	0.142355	0.159103	0.166126	0.214749	0.170178
Kars5	0.168828	0.183144	0.180173	0.166126	0.159914	0.169908	0.180173	0.188547	0.170448	0.156402	0.197731	0.190438	0.166126	0.172339	0.198271	0.160994	0.168558	0.166397	0.168287	0.171259	0.194219	0.153431	0.169098	0.176121	0.21664	0.178012	0.153701
Erzurum3	0.17342	0.189357	0.180443	0.165856	0.169908	0.189087	0.180443	0.185035	0.176121	0.180983	0.200702	0.179363	0.17396	0.17477	0.205565	0.166126	0.175311	0.183414	0.188547	0.178552	0.203674	0.17369	0.167207	0.170989	0.199082	0.169638	0.158833	0.172609
Erzurum4	0.168828	0.186926	0.185575	0.170448	0.165316	0.180173	0.178012	0.182604	0.175851	0.178012	0.178822	0.185035	0.170989	0.1745	0.198271	0.162615	0.176121	0.184225	0.19476	0.188547	0.206645	0.168558	0.17288	0.17342	0.188006	0.17477	0.168287	0.171259	0.168828
Antalya2	0.179633	0.189087	0.184495	0.202863	0.185845	0.181794	0.178012	0.168558	0.190978	0.1953	0.198271	0.186116	0.184495	0.188006	0.189627	0.187466	0.198271	0.189627	0.223933	0.182604	0.166126	0.179903	0.179903	0.193949	0.225824	0.192599	0.200702	0.188006	0.196921	0.186926
Türkiye6	0.146137	0.183144	0.181253	0.147758	0.15127	0.165046	0.17369	0.179363	0.154781	0.149919	0.192328	0.179633	0.162885	0.159914	0.204754	0.146948	0.156672	0.163155	0.158563	0.161534	0.19638	0.140465	0.156132	0.164776	0.200432	0.164506	0.145057	0.15127	0.164506	0.153431	0.191788
Türkiye11	0.172069	0.189627	0.191518	0.201243	0.19557	0.191518	0.181794	0.183144	0.186656	0.203944	0.188006	0.162885	0.183955	0.17342	0.202593	0.191248	0.190167	0.186386	0.230416	0.192869	0.1953	0.185305	0.184225	0.170719	0.19611	0.175311	0.19584	0.192328	0.184495	0.179903	0.19665	0.186386
Kars11	0.163965	0.180983	0.181253	0.170989	0.17396	0.178012	0.179092	0.188547	0.165586	0.17423	0.17342	0.199622	0.172609	0.182064	0.190167	0.166937	0.179363	0.17342	0.184495	0.183144	0.19476	0.171259	0.158833	0.189087	0.179903	0.180173	0.166126	0.164776	0.178552	0.172339	0.19611	0.161534	0.193409
Türkiye22	0.159643	0.182064	0.186656	0.160724	0.154511	0.169908	0.182874	0.180443	0.17315	0.169908	0.19611	0.155862	0.176931	0.162615	0.211777	0.153431	0.165316	0.170719	0.185575	0.158293	0.200162	0.157212	0.168558	0.15235	0.219341	0.165046	0.159643	0.171799	0.167747	0.170178	0.188547	0.15235	0.182064	0.183144
Kars2	0.15316	0.170719	0.175311	0.135873	0.139384	0.164506	0.177472	0.180983	0.146677	0.136953	0.187466	0.178552	0.156402	0.158833	0.197731	0.144787	0.149649	0.158833	0.146137	0.167477	0.192599	0.128579	0.155051	0.169098	0.205294	0.148838	0.134792	0.140465	0.162885	0.165856	0.184225	0.128579	0.186386	0.157212	0.153431
Türkiye26	0.15235	0.175311	0.179903	0.17342	0.166667	0.161534	0.176661	0.178552	0.165856	0.170719	0.196921	0.183684	0.17342	0.164506	0.192058	0.168828	0.171529	0.159643	0.185305	0.175311	0.178282	0.136413	0.160184	0.165586	0.212588	0.178282	0.169638	0.162885	0.175581	0.172609	0.182874	0.154781	0.186116	0.171529	0.170448	0.146677
Bingöl1	0.166937	0.179633	0.185305	0.123717	0.146137	0.176121	0.188006	0.188817	0.162615	0.144787	0.199622	0.190167	0.171259	0.17315	0.213668	0.138033	0.161804	0.166667	0.15127	0.161804	0.207996	0.154781	0.159103	0.178552	0.221232	0.175041	0.127499	0.160724	0.168558	0.167207	0.199622	0.148298	0.200162	0.168828	0.161804	0.135332	0.170719
Erzurum2	0.171529	0.185305	0.184495	0.185035	0.179903	0.181253	0.17477	0.180983	0.187736	0.178012	0.19503	0.192058	0.183955	0.182604	0.194489	0.171799	0.185305	0.180443	0.198001	0.17288	0.185575	0.1745	0.176121	0.185845	0.216099	0.189357	0.178552	0.177742	0.185575	0.188547	0.184765	0.178822	0.192328	0.186386	0.176121	0.172339	0.180713	0.176391
Gümüşhane1	0.165316	0.186116	0.175041	0.185845	0.187736	0.186386	0.167477	0.179633	0.175581	0.186386	0.185575	0.199892	0.171259	0.189897	0.186116	0.183414	0.186656	0.170989	0.187466	0.184495	0.169098	0.179633	0.168828	0.191518	0.208266	0.19611	0.183684	0.176391	0.185305	0.186656	0.189897	0.170448	0.193679	0.182874	0.185575	0.167207	0.180443	0.177742	0.180173
Türkiye2	0.180983	0.175851	0.171799	0.226364	0.21745	0.188547	0.167477	0.184495	0.199352	0.225824	0.188817	0.210697	0.192328	0.206105	0.156942	0.221772	0.21799	0.191518	0.243112	0.208266	0.128039	0.199622	0.188817	0.210427	0.203404	0.21718	0.223123	0.201783	0.209616	0.210967	0.183955	0.207185	0.19638	0.198541	0.215289	0.212048	0.190708	0.224743	0.196921	0.182604
Ankara2	0.180713	0.186926	0.190978	0.205024	0.203674	0.187736	0.181253	0.189087	0.184495	0.208806	0.183144	0.181253	0.185035	0.188006	0.192328	0.200432	0.193409	0.186926	0.231496	0.209616	0.182334	0.201513	0.175041	0.188006	0.183684	0.190438	0.207726	0.197731	0.186656	0.179363	0.19665	0.191248	0.168017	0.191248	0.193409	0.192328	0.192058	0.201243	0.191788	0.185035	0.185035
Türkiye7	0.197731	0.215829	0.222042	0.232847	0.23906	0.220421	0.198811	0.212048	0.206915	0.23825	0.187736	0.212318	0.198811	0.212588	0.21745	0.234738	0.221772	0.21745	0.257158	0.244462	0.213398	0.223393	0.209887	0.215289	0.190438	0.212318	0.224743	0.218531	0.211777	0.198001	0.225554	0.21745	0.191518	0.208806	0.224473	0.21745	0.209076	0.223663	0.228255	0.21664	0.213398	0.183955
Türkiye12	0.183414	0.188006	0.194219	0.220151	0.219341	0.198001	0.17315	0.185845	0.200162	0.224473	0.189627	0.187196	0.200162	0.183684	0.1745	0.212318	0.205294	0.202593	0.249865	0.208536	0.159643	0.204214	0.189627	0.185305	0.206375	0.196921	0.220151	0.209616	0.202323	0.203133	0.188547	0.207996	0.178282	0.202593	0.198811	0.204214	0.199082	0.21799	0.191248	0.187196	0.170448	0.177202	0.191518
Türkiye15	0.166126	0.178822	0.178012	0.161264	0.163695	0.170989	0.178012	0.179903	0.162885	0.161264	0.189087	0.19476	0.171529	0.169638	0.19665	0.158833	0.168017	0.162615	0.169368	0.172339	0.190438	0.145867	0.165856	0.183144	0.212858	0.176391	0.15154	0.164236	0.176931	0.177742	0.190708	0.149109	0.19611	0.160454	0.170719	0.137223	0.154241	0.154241	0.178822	0.179633	0.199622	0.199352	0.222853	0.208536
Türkiye23	0.169368	0.176661	0.190438	0.188277	0.177742	0.181794	0.178552	0.171259	0.189897	0.193679	0.203133	0.15154	0.183955	0.161534	0.202593	0.166397	0.186926	0.177202	0.212588	0.161534	0.175311	0.176121	0.179363	0.148568	0.223123	0.176391	0.179633	0.178282	0.171529	0.187466	0.190167	0.17342	0.162615	0.192869	0.160994	0.17288	0.165586	0.183955	0.175041	0.185035	0.189897	0.193409	0.218531	0.182064	0.180443
Ardahan2	0.160724	0.17288	0.17477	0.176931	0.177742	0.179092	0.162885	0.185845	0.162345	0.168828	0.187466	0.186116	0.168828	0.170719	0.178282	0.177742	0.17288	0.170719	0.193139	0.183684	0.167207	0.148568	0.166397	0.180443	0.198271	0.182334	0.166667	0.147488	0.181253	0.184765	0.194489	0.162615	0.179903	0.170719	0.171259	0.15127	0.155862	0.175311	0.181524	0.181253	0.179092	0.189087	0.202863	0.181524	0.164776	0.1745
Türkiye27	0.176391	0.189627	0.193679	0.193139	0.180443	0.188817	0.180173	0.181524	0.187196	0.193679	0.199352	0.159103	0.196921	0.17288	0.208536	0.172339	0.185305	0.180443	0.222853	0.179363	0.193679	0.183684	0.185845	0.15127	0.208536	0.166126	0.178552	0.184225	0.172609	0.17396	0.185845	0.177202	0.164776	0.194489	0.157753	0.170178	0.176931	0.183955	0.186926	0.190438	0.209887	0.180983	0.198001	0.182064	0.189087	0.155592	0.181524
Bingöl2	0.179633	0.186386	0.190438	0.126688	0.143166	0.186116	0.198541	0.194489	0.166667	0.15154	0.202053	0.200162	0.180713	0.179903	0.219341	0.146407	0.167477	0.172339	0.140194	0.169638	0.215829	0.153431	0.165316	0.186386	0.224743	0.183955	0.128309	0.153431	0.172609	0.176121	0.203133	0.149649	0.209076	0.169638	0.166937	0.145867	0.17477	0.135332	0.194489	0.191518	0.230956	0.215019	0.233657	0.235548	0.154511	0.194489	0.177742	0.19611
Iran2	0.162615	0.178552	0.185845	0.145867	0.149919	0.169098	0.187466	0.188817	0.158833	0.148568	0.198541	0.183144	0.172339	0.161264	0.209346	0.141815	0.163425	0.166126	0.158293	0.157482	0.200972	0.143436	0.162885	0.165046	0.212588	0.163695	0.139384	0.155862	0.170178	0.160724	0.199622	0.143976	0.187196	0.166126	0.156942	0.134252	0.162075	0.149649	0.178012	0.184225	0.219881	0.19584	0.225284	0.215289	0.159643	0.169908	0.169368	0.182334	0.148838
Kayseri1	0.161804	0.178282	0.17423	0.186116	0.180983	0.181794	0.163965	0.177202	0.171529	0.186656	0.192328	0.19584	0.177472	0.182064	0.180983	0.175041	0.186926	0.175041	0.202863	0.171259	0.175851	0.1745	0.176661	0.183684	0.208536	0.185575	0.169908	0.186926	0.182874	0.176661	0.186386	0.165856	0.19557	0.178282	0.172339	0.170719	0.175311	0.179092	0.177742	0.17477	0.181794	0.187466	0.219611	0.190167	0.177742	0.179903	0.175581	0.186386	0.189087
Kayseri2	0.179363	0.190978	0.189627	0.199892	0.198001	0.189087	0.178282	0.189897	0.188006	0.202053	0.188277	0.202593	0.181524	0.187196	0.188817	0.1953	0.189357	0.193679	0.218801	0.212048	0.189087	0.19584	0.185575	0.193139	0.186656	0.19611	0.19503	0.188817	0.192869	0.180713	0.203404	0.192058	0.190978	0.175851	0.194219	0.182334	0.197731	0.198271	0.192599	0.189087	0.193409	0.175851	0.198271	0.191518	0.191518	0.1953	0.186656	0.197461	0.203944
Bursa	0.164506	0.177742	0.172609	0.179633	0.178282	0.176391	0.170989	0.182604	0.167747	0.181253	0.180983	0.182334	0.170989	0.17342	0.184225	0.184225	0.171799	0.177742	0.203404	0.178282	0.17423	0.162075	0.176661	0.172339	0.203133	0.180173	0.186656	0.179363	0.183414	0.177202	0.179903	0.166937	0.175041	0.17396	0.183144	0.168558	0.165586	0.181794	0.179903	0.171529	0.189897	0.181524	0.201783	0.189627	0.160994	0.175581	0.177202	0.176121	0.189087
Türkiye4	0.17369	0.185305	0.186116	0.213128	0.209076	0.189357	0.172609	0.180443	0.194219	0.218531	0.182604	0.179633	0.187196	0.187466	0.175041	0.199352	0.199892	0.191788	0.233117	0.207455	0.163965	0.19503	0.184765	0.177742	0.201513	0.198001	0.203944	0.19665	0.19638	0.187466	0.188547	0.198811	0.171799	0.186926	0.191248	0.200972	0.179633	0.213128	0.185845	0.183414	0.171529	0.171259	0.188817	0.157212	0.201513	0.180443	0.184225	0.182604	0.222582
Ankara3	0.178282	0.19638	0.190167	0.202593	0.199082	0.202053	0.175041	0.19584	0.183684	0.200972	0.185575	0.198271	0.182604	0.187196	0.193139	0.190978	0.187196	0.189897	0.216099	0.210967	0.19557	0.190978	0.184495	0.182874	0.183414	0.191788	0.193949	0.183955	0.191248	0.176931	0.204484	0.186656	0.183955	0.182334	0.193139	0.182874	0.183684	0.194489	0.1953	0.186386	0.202053	0.171529	0.190708	0.198001	0.189357	0.19584	0.182874	0.192599	0.209887
Türkiye13	0.160724	0.167477	0.181794	0.168287	0.163695	0.172609	0.178552	0.185305	0.166126	0.172069	0.191788	0.17369	0.169908	0.171259	0.192869	0.163155	0.178282	0.168558	0.179092	0.166397	0.182874	0.15127	0.171799	0.17288	0.220962	0.17423	0.165046	0.171259	0.180173	0.179903	0.194489	0.159914	0.183684	0.178282	0.167477	0.144246	0.163425	0.162885	0.17396	0.171529	0.202863	0.188547	0.202323	0.190167	0.158293	0.169638	0.162075	0.179363	0.172339
Türkiye16	0.179363	0.182334	0.180443	0.17342	0.171529	0.170719	0.179363	0.165586	0.182064	0.175581	0.208266	0.184765	0.188547	0.180173	0.198541	0.162345	0.189897	0.179092	0.191788	0.116424	0.184765	0.169368	0.175311	0.176391	0.233657	0.183684	0.1745	0.17423	0.189087	0.187196	0.169908	0.178552	0.193139	0.187736	0.169368	0.17369	0.182604	0.177202	0.166667	0.1745	0.198811	0.209346	0.245813	0.199622	0.178012	0.159643	0.183414	0.188277	0.182334
Türkiye24	0.160454	0.170448	0.169098	0.178282	0.172609	0.169098	0.160454	0.180173	0.171259	0.170719	0.180173	0.193409	0.15235	0.168287	0.189357	0.178012	0.168287	0.169368	0.193409	0.184495	0.166397	0.159643	0.161804	0.181794	0.200162	0.180443	0.169638	0.168828	0.17342	0.178012	0.187196	0.163965	0.182874	0.168287	0.17423	0.162885	0.159914	0.17342	0.183955	0.169098	0.178282	0.181253	0.206375	0.186656	0.166667	0.180713	0.15154	0.187736	0.183414
Türkiye1	0.162345	0.178822	0.169368	0.183955	0.183144	0.176931	0.163965	0.162075	0.179633	0.19476	0.180443	0.180713	0.176931	0.170719	0.168017	0.1745	0.184765	0.175581	0.207726	0.185845	0.170989	0.181524	0.171259	0.177742	0.200972	0.193679	0.187196	0.183144	0.187196	0.176121	0.180983	0.17288	0.176661	0.178282	0.184225	0.176661	0.175311	0.182874	0.180983	0.180713	0.167747	0.177742	0.207185	0.178822	0.183684	0.177202	0.168017	0.178822	0.197731
Türkiye28	0.177742	0.183414	0.191248	0.168017	0.175311	0.184225	0.192328	0.181253	0.176661	0.175041	0.193679	0.199352	0.183144	0.184495	0.201783	0.181794	0.182334	0.189357	0.190708	0.190438	0.19665	0.172069	0.181794	0.185575	0.206105	0.189087	0.176121	0.169908	0.185305	0.187196	0.200702	0.168287	0.192599	0.176391	0.187736	0.17423	0.175581	0.179903	0.186656	0.179363	0.205835	0.19638	0.212858	0.206645	0.172069	0.187736	0.180713	0.19638	0.176931
Bingöl3	0.164236	0.189897	0.186386	0.129119	0.146137	0.176121	0.189087	0.182334	0.157212	0.135062	0.201243	0.197191	0.182064	0.172069	0.212588	0.143436	0.167207	0.168828	0.144246	0.157482	0.207996	0.149379	0.160724	0.172609	0.231496	0.171799	0.110751	0.155862	0.172339	0.179633	0.196921	0.145057	0.202863	0.17369	0.159103	0.139114	0.164236	0.13074	0.182874	0.182064	0.225284	0.211507	0.236089	0.225014	0.156942	0.188277	0.180173	0.184495	0.135332
Sivas4	0.170178	0.184495	0.183144	0.118855	0.132091	0.171259	0.188547	0.193679	0.158293	0.136683	0.204484	0.198271	0.172339	0.17369	0.215289	0.141275	0.165586	0.169908	0.128579	0.162885	0.210697	0.150459	0.15316	0.182334	0.222853	0.17396	0.117774	0.158023	0.169098	0.167747	0.201783	0.146677	0.206645	0.161804	0.166667	0.136953	0.164776	0.125878	0.185575	0.178822	0.224203	0.210427	0.233387	0.227715	0.153701	0.190438	0.17423	0.196921	0.113182
Tunceli	0.179363	0.187736	0.189627	0.184225	0.188277	0.192869	0.177742	0.188817	0.171259	0.192869	0.183955	0.19611	0.180983	0.182874	0.19584	0.188277	0.185575	0.187736	0.209076	0.200162	0.19665	0.188277	0.183955	0.182334	0.180713	0.189627	0.17396	0.189357	0.183144	0.182334	0.1953	0.183955	0.188817	0.183955	0.193679	0.179092	0.186386	0.178822	0.188817	0.181524	0.189627	0.179092	0.193409	0.187736	0.186656	0.198001	0.180713	0.186656	0.193679
Sivas2	0.171799	0.187736	0.184225	0.189087	0.186116	0.183144	0.172339	0.185575	0.170719	0.19557	0.183955	0.185305	0.192869	0.178552	0.192058	0.185035	0.183955	0.184495	0.215559	0.193679	0.187466	0.182874	0.175851	0.176931	0.189897	0.181524	0.184765	0.185035	0.181524	0.179092	0.193139	0.179092	0.181253	0.182874	0.185575	0.179092	0.179363	0.186386	0.186656	0.186386	0.193949	0.167207	0.197731	0.188277	0.183955	0.186116	0.172069	0.182874	0.196921
Aydın	0.169908	0.184765	0.178552	0.163965	0.157753	0.175311	0.180713	0.181524	0.17369	0.175311	0.200972	0.168828	0.183414	0.157753	0.211777	0.148568	0.167477	0.179363	0.193139	0.164236	0.198541	0.165856	0.17342	0.158293	0.204754	0.158023	0.159643	0.169638	0.160724	0.171799	0.184225	0.159914	0.175041	0.176121	0.162075	0.157753	0.17315	0.161264	0.183144	0.190438	0.21637	0.188547	0.206645	0.204214	0.168558	0.159373	0.177202	0.149109	0.171799
Gümüşhane2	0.169098	0.170989	0.175041	0.161534	0.165586	0.169638	0.178822	0.181794	0.17396	0.17288	0.182874	0.186386	0.1745	0.169368	0.186116	0.165046	0.175311	0.17423	0.17396	0.169908	0.178822	0.154781	0.163425	0.180173	0.214749	0.17288	0.162075	0.165046	0.175041	0.178012	0.177472	0.155321	0.190438	0.172069	0.17423	0.143976	0.166397	0.169638	0.186116	0.179363	0.191248	0.189357	0.21772	0.198541	0.162885	0.176931	0.168287	0.187736	0.175851
Kars9	0.17423	0.188006	0.193139	0.201243	0.192869	0.186656	0.186116	0.19665	0.180173	0.201783	0.178822	0.202323	0.181794	0.186386	0.198271	0.192869	0.17288	0.179903	0.21637	0.207455	0.191518	0.190167	0.182604	0.180983	0.170178	0.196921	0.188817	0.19557	0.188817	0.180443	0.213938	0.175581	0.185305	0.188006	0.192869	0.182604	0.182874	0.194219	0.19665	0.187196	0.192599	0.180443	0.183955	0.19611	0.188006	0.191248	0.185305	0.193409	0.213398
Istanbul1	0.169368	0.175581	0.172609	0.186116	0.179903	0.177472	0.169908	0.171259	0.17423	0.183414	0.19611	0.183955	0.186656	0.172339	0.189087	0.168558	0.187466	0.172339	0.201783	0.163155	0.160184	0.170719	0.177742	0.179363	0.211777	0.186116	0.179092	0.171259	0.178552	0.193949	0.178822	0.171799	0.183144	0.180983	0.17342	0.172339	0.171529	0.183414	0.180983	0.170448	0.17477	0.188547	0.220151	0.186926	0.175041	0.153431	0.170719	0.171799	0.191248
Türkiye17	0.163965	0.183684	0.186656	0.159643	0.146948	0.167747	0.176931	0.176121	0.166667	0.172069	0.208536	0.165586	0.178012	0.167477	0.207455	0.143706	0.17342	0.171259	0.181253	0.154511	0.190978	0.148568	0.170178	0.153971	0.225824	0.172609	0.153701	0.164776	0.167207	0.177202	0.185305	0.15127	0.189627	0.182064	0.161534	0.149109	0.161804	0.161804	0.180443	0.184495	0.214209	0.197191	0.232577	0.204754	0.163155	0.162075	0.175581	0.169638	0.160454
Türkiye25	0.179633	0.183144	0.193139	0.167747	0.175041	0.182334	0.186656	0.184765	0.181794	0.181794	0.189087	0.19638	0.17477	0.186386	0.200432	0.172339	0.180443	0.178282	0.180173	0.191248	0.201783	0.170719	0.168017	0.189627	0.210157	0.191518	0.17423	0.179903	0.180173	0.180983	0.19665	0.168558	0.19665	0.178822	0.186386	0.169098	0.178552	0.176931	0.185305	0.185575	0.208266	0.199892	0.215289	0.203674	0.17288	0.188006	0.180443	0.201513	0.1745
Kars3	0.182334	0.200972	0.201783	0.208266	0.208536	0.210967	0.198541	0.210697	0.189897	0.219071	0.180443	0.206645	0.193679	0.197191	0.207455	0.208536	0.188547	0.201513	0.232037	0.231767	0.207185	0.199892	0.193409	0.197731	0.170178	0.19638	0.208266	0.205294	0.192599	0.180443	0.223123	0.19611	0.197191	0.191788	0.202053	0.183684	0.201783	0.200162	0.212318	0.198541	0.213128	0.184765	0.188277	0.197191	0.207996	0.215559	0.186386	0.19611	0.21826
Türkiye29	0.180443	0.189897	0.191788	0.167477	0.175851	0.178822	0.191788	0.181794	0.182064	0.17342	0.21691	0.194489	0.197191	0.181794	0.210427	0.170448	0.1953	0.182334	0.175581	0.0650999	0.198811	0.15316	0.181253	0.183414	0.246083	0.191248	0.163695	0.178552	0.192328	0.199082	0.193679	0.166667	0.203404	0.186116	0.172069	0.171529	0.182604	0.170719	0.176931	0.184765	0.211237	0.21637	0.241491	0.21799	0.17369	0.176931	0.187736	0.194219	0.172069
Bingöl4	0.162075	0.172609	0.168017	0.15235	0.160184	0.176121	0.176121	0.184495	0.158293	0.160454	0.193679	0.19503	0.165856	0.169908	0.186656	0.156942	0.178012	0.170448	0.162075	0.176931	0.193949	0.156942	0.168828	0.181253	0.207726	0.179903	0.145327	0.156402	0.177202	0.17477	0.19638	0.15262	0.201243	0.163965	0.172609	0.143976	0.166397	0.150729	0.181253	0.179903	0.197731	0.197461	0.219341	0.203404	0.153701	0.179092	0.160184	0.1953	0.160724
Yozgat	0.153701	0.176121	0.178012	0.153701	0.154511	0.161264	0.168828	0.17396	0.170448	0.168828	0.183684	0.17477	0.166667	0.163695	0.192328	0.15181	0.171259	0.161534	0.176931	0.164236	0.185035	0.155051	0.163695	0.166937	0.192869	0.170989	0.149379	0.163695	0.167747	0.158833	0.179903	0.15181	0.188006	0.163695	0.166937	0.15127	0.162885	0.160724	0.171799	0.172609	0.196921	0.183144	0.214209	0.198811	0.165316	0.168558	0.171259	0.171259	0.163155
Kayseri3	0.168558	0.177472	0.1745	0.165856	0.165046	0.169098	0.177742	0.172609	0.172339	0.169638	0.191518	0.175041	0.175041	0.176931	0.194219	0.15208	0.177472	0.167207	0.182604	0.161264	0.184765	0.162885	0.167747	0.17315	0.21691	0.176121	0.163695	0.170989	0.178822	0.170989	0.183414	0.162885	0.186656	0.17423	0.162885	0.15316	0.170719	0.164776	0.172609	0.171259	0.191248	0.183955	0.229065	0.203944	0.167207	0.170989	0.176391	0.179633	0.172609
Mugla1	0.169098	0.182874	0.182604	0.172339	0.165586	0.164776	0.176661	0.172069	0.176121	0.178822	0.203944	0.163155	0.182064	0.160724	0.201783	0.15154	0.176391	0.178012	0.200972	0.142355	0.184225	0.166667	0.170989	0.159103	0.227715	0.164236	0.166937	0.169908	0.166397	0.182874	0.170989	0.163425	0.17477	0.185575	0.149379	0.161264	0.168558	0.171259	0.175851	0.186386	0.203674	0.192058	0.226904	0.19584	0.179092	0.146677	0.186116	0.148298	0.177472
Erzurum5	0.17315	0.186386	0.188817	0.187196	0.178822	0.190438	0.183955	0.187466	0.169368	0.194219	0.188547	0.193139	0.175311	0.182064	0.197731	0.183684	0.17396	0.180983	0.209887	0.197191	0.189357	0.179363	0.177202	0.187466	0.189627	0.188277	0.183414	0.177202	0.186116	0.176121	0.188547	0.17288	0.183144	0.176121	0.189627	0.171799	0.185575	0.184495	0.19503	0.182334	0.1953	0.179903	0.205024	0.200972	0.184225	0.185845	0.17396	0.185305	0.193949
Türkiye8	0.15289	0.179092	0.17396	0.165316	0.15262	0.161534	0.175581	0.178552	0.162075	0.164776	0.188277	0.178282	0.149649	0.165046	0.190438	0.162345	0.155321	0.147218	0.181524	0.165586	0.180443	0.148298	0.155321	0.169368	0.191518	0.170178	0.157753	0.156942	0.169638	0.169368	0.179633	0.153701	0.188817	0.165046	0.161264	0.140194	0.155051	0.156132	0.159643	0.175581	0.19557	0.182874	0.214479	0.191518	0.162345	0.168828	0.157482	0.177472	0.169908
Erzurum6	0.183955	0.189627	0.182874	0.200702	0.205294	0.182874	0.171529	0.183144	0.182874	0.206105	0.191788	0.198001	0.188277	0.185305	0.170719	0.198271	0.204214	0.189627	0.222853	0.189087	0.165046	0.190167	0.182604	0.192328	0.215019	0.201783	0.203944	0.188547	0.199622	0.203674	0.183684	0.197191	0.188547	0.191248	0.19665	0.190708	0.187736	0.198541	0.1745	0.17369	0.17477	0.189087	0.210967	0.169098	0.189627	0.184765	0.181524	0.192328	0.210157
Türkiye18	0.178282	0.188277	0.193409	0.190708	0.181794	0.182604	0.178822	0.182334	0.185845	0.194489	0.206645	0.156672	0.190708	0.148298	0.206645	0.178012	0.189897	0.191518	0.218801	0.178552	0.191788	0.177472	0.180173	0.156942	0.211507	0.164236	0.187466	0.185035	0.180983	0.185575	0.189357	0.17369	0.169368	0.19476	0.167747	0.169908	0.177202	0.184225	0.190438	0.193409	0.204754	0.186116	0.199352	0.178552	0.188817	0.141275	0.180713	0.136413	0.202863
Bayburt	0.17288	0.185575	0.183684	0.166937	0.164506	0.17288	0.179363	0.183955	0.17288	0.162075	0.206645	0.19557	0.178822	0.170989	0.210427	0.162345	0.172609	0.167207	0.176661	0.168287	0.197731	0.145057	0.175311	0.17369	0.220151	0.1745	0.156132	0.172609	0.182604	0.179633	0.196921	0.154781	0.197461	0.182334	0.172069	0.15262	0.158293	0.169098	0.181253	0.184225	0.210157	0.206645	0.237169	0.210967	0.160724	0.17369	0.176391	0.190438	0.172069
Antalya1	0.163695	0.176931	0.161534	0.19611	0.1953	0.1745	0.163695	0.185035	0.183144	0.19665	0.176391	0.188547	0.175041	0.190978	0.161264	0.194219	0.187736	0.175311	0.215559	0.190978	0.160994	0.185035	0.166667	0.189897	0.198001	0.19665	0.193409	0.177472	0.19665	0.190438	0.179092	0.183955	0.185035	0.171529	0.19476	0.172609	0.175581	0.191248	0.182334	0.158833	0.157753	0.161264	0.203133	0.169908	0.183955	0.182874	0.170989	0.192599	0.200702
Ayfam	0.164506	0.184765	0.178012	0.178552	0.177742	0.181253	0.17477	0.193949	0.172609	0.180713	0.179363	0.201243	0.172609	0.184765	0.183684	0.178822	0.180983	0.178822	0.198541	0.19557	0.190438	0.17342	0.175041	0.188006	0.187466	0.194219	0.176931	0.175581	0.179092	0.17288	0.193409	0.168558	0.186386	0.175581	0.183684	0.168558	0.181253	0.181253	0.190708	0.179092	0.19476	0.185305	0.196921	0.202053	0.17342	0.191788	0.170719	0.190167	0.188006
Kayseri4	0.164506	0.189627	0.190978	0.12939	0.142085	0.171529	0.187736	0.186926	0.156942	0.15154	0.197191	0.192599	0.17477	0.17288	0.207455	0.12966	0.167477	0.171259	0.139654	0.156672	0.212588	0.153971	0.149649	0.175041	0.213938	0.178552	0.123987	0.157212	0.163425	0.1745	0.200432	0.145327	0.198271	0.168558	0.153431	0.138844	0.162885	0.116424	0.177742	0.183414	0.225554	0.203133	0.229335	0.21772	0.159373	0.188006	0.17288	0.186386	0.13128
Ankara1	0.177742	0.19584	0.198811	0.208536	0.190978	0.200972	0.186386	0.199082	0.189087	0.212858	0.19638	0.177742	0.186386	0.177472	0.206105	0.19476	0.187196	0.193679	0.229065	0.210967	0.197731	0.1953	0.191518	0.181253	0.186116	0.189627	0.200432	0.188277	0.182604	0.175851	0.199622	0.189357	0.183414	0.191518	0.194219	0.186656	0.188006	0.191788	0.204484	0.197191	0.209616	0.183955	0.190708	0.199622	0.193679	0.188817	0.182334	0.179092	0.214209
Sivas3	0.172069	0.186926	0.182874	0.180173	0.17288	0.178552	0.182334	0.187466	0.181794	0.179092	0.203674	0.190978	0.186656	0.179363	0.193949	0.178822	0.181524	0.180983	0.194219	0.183144	0.1953	0.169098	0.172339	0.185305	0.212858	0.182334	0.172609	0.175581	0.187736	0.189087	0.199352	0.17342	0.197731	0.185845	0.172339	0.153971	0.17423	0.176931	0.189087	0.183414	0.202863	0.199892	0.229876	0.210157	0.171799	0.189087	0.17342	0.189087	0.181524
Mugla2	0.167207	0.178822	0.178552	0.17315	0.160454	0.172069	0.180713	0.182064	0.178012	0.17369	0.188006	0.169368	0.176391	0.168017	0.192328	0.162075	0.17396	0.166397	0.193139	0.177742	0.185575	0.163155	0.159373	0.176661	0.200972	0.17423	0.167207	0.158833	0.17315	0.171799	0.181524	0.166937	0.178282	0.177202	0.160454	0.153971	0.171529	0.162885	0.175041	0.184495	0.200702	0.175041	0.220692	0.19611	0.172339	0.170178	0.168017	0.170719	0.175041
Kars7	0.170989	0.183684	0.182874	0.165046	0.157753	0.179092	0.186656	0.19557	0.149379	0.171529	0.19557	0.207185	0.182874	0.17342	0.202593	0.163695	0.178822	0.176121	0.179092	0.172339	0.188817	0.160994	0.17342	0.192328	0.213938	0.185035	0.154241	0.157212	0.186656	0.187466	0.198271	0.166937	0.203133	0.165316	0.178822	0.158833	0.175851	0.167747	0.192328	0.187196	0.192599	0.200972	0.226094	0.211237	0.168558	0.190708	0.164236	0.198271	0.168558
Türkiye9	0.169638	0.186656	0.186386	0.191788	0.183414	0.182604	0.1745	0.17315	0.180443	0.192869	0.188817	0.171259	0.179363	0.176931	0.197461	0.175311	0.175851	0.181253	0.209616	0.17369	0.184225	0.176931	0.178012	0.164506	0.200702	0.178282	0.183684	0.178012	0.180983	0.175311	0.187196	0.175851	0.180713	0.180713	0.167207	0.17315	0.175581	0.184225	0.182334	0.184765	0.19503	0.179092	0.19611	0.184495	0.190438	0.17369	0.17369	0.165046	0.200702
Türkiye14	0.17315	0.193409	0.184495	0.177472	0.166397	0.170989	0.17477	0.182064	0.181253	0.176931	0.205835	0.162885	0.181794	0.166397	0.206375	0.158833	0.175041	0.180983	0.19584	0.157212	0.185575	0.157753	0.17396	0.162615	0.226364	0.167747	0.167747	0.169638	0.170448	0.178822	0.177202	0.163695	0.179363	0.189627	0.161534	0.154511	0.172069	0.172609	0.180443	0.186656	0.208806	0.194489	0.230956	0.19503	0.177202	0.15289	0.180983	0.160994	0.179903
Türkiye19	0.182334	0.189087	0.185035	0.193679	0.191788	0.181253	0.169368	0.176661	0.185575	0.192599	0.199352	0.187736	0.192058	0.176661	0.187466	0.188006	0.198811	0.183144	0.211507	0.177742	0.175311	0.171799	0.179363	0.183144	0.229065	0.189357	0.190438	0.184765	0.197461	0.202053	0.186926	0.180983	0.200432	0.186386	0.176121	0.186386	0.178012	0.193139	0.183684	0.178012	0.182334	0.19665	0.234738	0.19665	0.186386	0.176661	0.179363	0.193949	0.193409
[truncated: 42 more columns]

## Sheet: Agromorphological  Traits data
Accessions	Main Stem Length (cm)	Plant Tillering Number (Piece)	Fresh Biomass Weight (gr/plant)	Dry Biomass Weight (gr/plant)
Erzurum1	61	50	106	68
Istanbul2	53	87	170	81
Dogu Yildiz	34	7	20	14
Kayseri5	83	52	262	128
Afyon	41	46	98	63
Erzincan	65.5	40	136	72
Samsun	70	72	384	152
Mugla3	55	68	154	74
Türkiye5	58	20	96	58
Ardahan3	84	55	254	120
Agri	52	54	220	98
Türkiye20	67	57	184	92
Ardahan1	54	35	131	70
Çanakkale1	71	76	260	119
Taya	65	7	47	28
Elazgi	70	56	240	104
Kars4	56	59	148	75
Sivas1	83.5	80	326	152
Kars6	40	35	76	57
Türkiye3	62	84	286	112
Kars8	81	56	164	81
Türkiye10	42	16	76	52
Kars10	72	65	336	153
Türkiye21	81	73	284	130
Kars1	79.5	52	264	114
Çanakkale2	66	71	374	141
Malatya	58	29	72	41
Kars5	68.5	96	228	102
Erzurum3	53	31	80	54
Erzurum4	37	76	240	104
Antalya2	95.3	87	284	114
Türkiye6	74	88	282	115
Türkiye11	83	121	552	195
Kars11	72	22	94	61
Türkiye22	80	92	384	163
Kars2	53	30	104	65
Türkiye26	69	62	240	127
Bingöl1	45.5	38	66	43
Erzurum2	54	50	186	89
Gümü?hane1	75	90	350	145
Türkiye2	79.5	43	200	101
Ankara2	73.5	104	354	140
Türkiye7	85	76	220	106
Türkiye12	82	86	340	145
Türkiye15	66	24	102	66
Türkiye23	68	158	392	169
Ardahan2	68	59	252	113
Türkiye27	53	117	94	59
Bingöl2	63	47	140	76
Iran2	47	29	74	42
Kayseri1	84	49	224	114
Kayseri2	98	116	926	353
Bursa	73	103	362	138
Türkiye4	46	7	39	30
Ankara3	62	76	248	109
Türkiye13	83	87	294	124
Türkiye16	73.5	44	160	85
Türkiye24	53	80	228	99
Türkiye1	86	37	122	74
Türkiye28	60	57	252	109
Bingöl3	36	5	14	7
Sivas4	40	18	44	32
Tunceli	82	49	256	118
Sivas2	56.5	79	202	97
Ayd?n	77	70	252	107
Gümüshane2	61	65	308	130
Kars9	47	33	140	69
Istanbul1	93.5	117	466	192
Türkiye17	58	45	120	68
Türkiye25	70	52	222	116
Kars3	90	50	338	149
Türkiye29	82	52	232	103
Bingöl4	42	15	16	7
Yozgat	64	19	80	56
Kayseri3	52	39	112	65
Mugla1	70	110	342	138
Erzurum5	40	15	60	48
Türkiye8	47	57	234	104
Erzurum6	71.5	72	254	111
Türkiye18	60	13	84	56
Bayburt	39	10	214	92
Antalya1	30.5	17	54	46
Ayfam	46	5	32	20
Kayseri4	54	36	78	56
Ankara1	60	92	258	111
Sivas3	67	77	294	124
Mugla2	67	55	138	75
Kars7	67	81	312	131
Türkiye9	86	95	362	157
Türkiye14	77.5	141	932	371
Türkiye19	79	153	374	152
